# Supplementary material for: Malat1 Suppresses Immunity to Infection through Promoting Expression of Maf and IL-10 in Th Cells
Source: J Immunol. 2020 Apr 22;204(11):2949–60. doi: 10.4049/jimmunol.1900940 (PMC7231852; doi:10.4049/jimmunol.1900940)
Supplement: Data Supplement [file JI_1900940.zip]

Archive with 2 entries (2 files):
- JI_1900940_Supplemental_Figures_1.pdf
- manifest.xml
